# Supplementary material for: Selenium Forms and Dosages Determined Their Biological Actions in Mouse Models of Parkinson’s Disease
Source: Nutrients. 2022 Dec 20;15(1):11. doi: 10.3390/nu15010011 (PMC9824164; doi:10.3390/nu15010011)
Supplement: Supplementary file 1 [file nutrients-15-00011-s001.zip]

Archive with 1 entries (1 files):
- nutrients-2072101-supplementary.pdf
